# Supplementary material for: NetREm: Network Regression Embeddings reveal cell-type transcription factor coordination for gene regulation
Source: Bioinform Adv. 2024 Dec 20;5(1):vbae206. doi: 10.1093/bioadv/vbae206 (PMC12011367; doi:10.1093/bioadv/vbae206)
Supplement: vbae206_Supplementary_Data [file vbae206_supplementary_data.zip]

Archive with 1 entries (1 files):
- cb04a_Supplementary Materials.zip
